# Supplementary material for: Infant Feeding Challenges in the First Six Months: Influencing Factors, Consequences, and Strategies for Maternal Support
Source: Nutrients. 2025 Mar 19;17(6):1070. doi: 10.3390/nu17061070 (PMC11945421; doi:10.3390/nu17061070)
Supplement: Supplementary file 1 [file nutrients-17-01070-s001.zip]

Archive with 1 entries (1 files):
- nutrients-3535793-supplementary.pdf
